# Supplementary material for: Genome-Wide Search for SNP Interactions in GWAS Data: Algorithm, Feasibility, Replication Using Schizophrenia Datasets
Source: Front Genet. 2020 Aug 28;11:1003. doi: 10.3389/fgene.2020.01003 (PMC7505102; doi:10.3389/fgene.2020.01003)
Supplement: Supplementary file 1 [file Data_Sheet_1.zip]

Archive with 2 entries (2 files):
- Data Sheet.PDF
- Table 13.XLSX
