# Supplementary material for: Genome-Wide Search for SNP Interactions in GWAS Data: Algorithm, Feasibility, Replication Using Schizophrenia Datasets
Source: Front Genet. 2020 Aug 28;11:1003. doi: 10.3389/fgene.2020.01003 (PMC7505102; doi:10.3389/fgene.2020.01003)
Supplement: Supplementary file 1 [file Data_Sheet_1.zip › Table 13.XLSX]

## Sheet: Sheet1
Supplementary Table 13. List of SNP-SNP interactions which were replicated in only one additional GWAS dataset with borderline statistical significance
SNP1	SNP2	Pattern Idx	Discovery P-Value	Replication Dataset phs000021:phg000014 P-Value	Successfully Replicated in phs000021:phg000014?	Replication Dataset phs000167 P-Value	Successfully Replicated in phs000167?
rs766968	rs7819913	4	2.34791e-11	0.197952	FALSE	0.0250565	TRUE
rs766968	rs1580508	4	2.34791e-11	0.197952	FALSE	0.0250565	TRUE
rs766968	rs16884273	4	2.42446e-11	0.224783	FALSE	0.0369659	TRUE
rs766968	rs35385383	4	2.58512e-11	0.186424	FALSE	0.0242909	TRUE
rs702336	rs1380127	4	1.37068e-10	0.0144543	TRUE	0.329901	FALSE
rs2638022	rs34165590	4	1.63628e-10	-	FALSE	0.0104422	TRUE
rs2633578	rs34165590	4	1.74857e-10	-	FALSE	0.00925537	TRUE
rs9388858	rs3759254	6	1.91493e-10	0.010654	TRUE	0.237064	FALSE
rs2638022	rs7819913	4	2.20308e-10	0.0813913	FALSE	0.00767681	TRUE
rs2638022	rs1580508	4	2.20308e-10	0.0813913	FALSE	0.00767681	TRUE
rs2638022	rs16884273	4	2.26773e-10	0.085636	FALSE	0.0121852	TRUE
rs2638022	rs35385383	4	2.40274e-10	0.0760104	FALSE	0.0074231	TRUE
rs1873571	rs34165590	4	2.55247e-10	-	FALSE	0.0127355	TRUE
rs2638037	rs34165590	4	2.64236e-10	-	FALSE	0.00991035	TRUE
rs766968	rs6989402	4	2.71201e-10	0.617094	FALSE	0.0143085	TRUE
rs2788016	rs802524	4	2.96637e-10	0.00011841	TRUE	0.110807	FALSE
rs2787960	rs802524	4	2.96637e-10	0.000133881	TRUE	0.0914018	FALSE
rs2787962	rs802524	4	2.97913e-10	0.000129327	TRUE	0.0914018	FALSE
rs7248363	rs9980261	5	3.00767e-10	0.620987	FALSE	0.000844148	TRUE
rs766968	rs35175011	4	3.35073e-10	0.506823	FALSE	0.00612925	TRUE
rs1873571	rs7819913	4	3.42347e-10	0.0509104	FALSE	0.00938519	TRUE
rs1873571	rs1580508	4	3.42347e-10	0.0509104	FALSE	0.00938519	TRUE
rs7248363	rs2032154	5	3.49301e-10	0.192955	FALSE	0.00136505	TRUE
rs1873571	rs16884273	4	3.52242e-10	0.0545546	FALSE	0.014821	TRUE
rs2638037	rs7819913	4	3.54144e-10	0.0479828	TRUE	0.00729412	TRUE
rs2638037	rs1580508	4	3.54144e-10	0.0479828	TRUE	0.00729412	TRUE
rs1453987	rs1513692	7	3.58238e-10	0.738116	FALSE	0.00386316	TRUE
rs2638037	rs16884273	4	3.64369e-10	0.0513783	FALSE	0.0116359	TRUE
rs2638022	rs16884251	4	3.66322e-10	0.249751	FALSE	0.0225057	TRUE
rs1873571	rs35385383	4	3.72896e-10	0.0475612	TRUE	0.0090843	TRUE
rs766968	rs6990990	4	3.75217e-10	0.280071	FALSE	0.0245995	TRUE
rs2638037	rs35385383	4	3.85711e-10	0.0447752	TRUE	0.00705293	TRUE
rs702336	rs10141869	4	4.47293e-10	0.00474581	TRUE	0.393611	FALSE
rs2633578	rs7819913	4	4.7622e-10	0.246706	FALSE	0.00316183	TRUE
rs2633578	rs1580508	4	4.7622e-10	0.246706	FALSE	0.00316183	TRUE
rs2633578	rs16884273	4	4.90629e-10	0.201304	FALSE	0.00513287	TRUE
rs2633578	rs35385383	4	5.20765e-10	0.254509	FALSE	0.00304362	TRUE
rs766968	rs1012116	4	5.40066e-10	0.956547	FALSE	0.0176128	TRUE
rs1873571	rs16884251	4	5.68491e-10	0.292256	FALSE	0.0219274	TRUE
rs2638037	rs16884251	4	5.87731e-10	0.299259	FALSE	0.0172926	TRUE
rs11773094	rs3759254	1	6.80459e-10	0.0593326	FALSE	0.0468247	TRUE
rs766968	rs10504845	4	6.81333e-10	0.446357	FALSE	0.00599069	TRUE
rs17413207	rs1293435	5	7.2785e-10	0.966457	FALSE	0.0408749	TRUE
rs2633578	rs16884251	4	7.76651e-10	0.531543	FALSE	0.0123333	TRUE
rs9492351	rs10876078	4	8.0374e-10	0.529378	FALSE	0.00125618	TRUE
rs766968	rs4369037	4	8.68144e-10	0.999277	FALSE	0.0213464	TRUE
rs12745968	rs10792477	4	8.93738e-10	0.0438444	TRUE	0.146191	FALSE
rs2638022	rs7838490	4	9.41598e-10	0.375633	FALSE	0.0251613	TRUE
rs2638022	rs10504857	4	1.00515e-09	0.303969	FALSE	0.0274914	TRUE
rs757647	rs7155616	5	1.0118e-09	0.862093	FALSE	0.0293241	TRUE
rs3760083	rs7245548	6	1.04521e-09	0.891792	FALSE	0.0185131	TRUE
rs2044117	rs2110820	4	1.0492e-09	0.023923	TRUE	0.461873	FALSE
rs2050158	rs9555724	4	1.12512e-09	0.0161171	TRUE	0.506885	FALSE
rs7582294	rs435746	4	1.24673e-09	0.0453807	TRUE	0.242977	FALSE
rs11189602	rs757454	5	1.29347e-09	0.0145509	TRUE	0.706241	FALSE
rs2716543	rs11232177	4	1.32277e-09	0.584059	FALSE	0.0183505	TRUE
rs11730754	rs2274925	4	1.3652e-09	0.42262	FALSE	0.0262233	TRUE
rs6762424	rs4077073	5	1.42257e-09	-	FALSE	0.00917891	TRUE
rs1605834	rs17770663	1	1.44454e-09	0.529372	FALSE	0.0217076	TRUE
rs1873571	rs7838490	4	1.45848e-09	0.67377	FALSE	0.0245268	TRUE
rs9636379	rs7299943	4	1.48158e-09	0.967686	FALSE	0.00299066	TRUE
rs2638037	rs7838490	4	1.50626e-09	0.651127	FALSE	0.0194593	TRUE
rs4143273	rs960577	5	1.54217e-09	-	FALSE	0.00951436	TRUE
rs1873571	rs10504857	4	1.55549e-09	0.567142	FALSE	0.0268509	TRUE
rs2716543	rs7110075	4	1.56647e-09	0.965449	FALSE	0.00305786	TRUE
rs2638022	rs6989402	4	1.57606e-09	0.377846	FALSE	0.00549424	TRUE
rs7735699	rs2755145	5	1.58847e-09	0.0478831	TRUE	0.00267154	TRUE
rs2638037	rs10504857	4	1.60623e-09	0.579084	FALSE	0.0213019	TRUE
rs2638022	rs10504859	4	1.64144e-09	-	FALSE	0.0289135	TRUE
rs9492351	rs11168978	4	1.69444e-09	0.6696	FALSE	0.000278764	TRUE
rs11237826	rs10898263	5	1.75585e-09	-	FALSE	0.0428625	TRUE
rs1913253	rs11880706	4	1.93975e-09	0.161499	FALSE	0.000514705	TRUE
rs2050158	rs187810	3	1.94029e-09	0.00554397	TRUE	0.717161	FALSE
rs2638022	rs35175011	4	1.95116e-09	0.196225	FALSE	0.00209997	TRUE
rs174847	rs1658940	4	1.98141e-09	0.644508	FALSE	0.0149482	TRUE
rs2716543	rs10792477	4	1.98391e-09	0.086841	FALSE	0.00740547	TRUE
rs10194161	rs173896	4	1.99833e-09	0.0142384	TRUE	0.50012	FALSE
rs7194493	rs240444	2	2.05845e-09	0.985408	FALSE	0.0456214	TRUE
rs2367607	rs10411815	5	2.10737e-09	0.137663	FALSE	0.00519972	TRUE
rs2638022	rs716881	4	2.10801e-09	0.165633	FALSE	0.0194568	TRUE
rs11044902	rs9530216	1	2.14927e-09	-	FALSE	0.0012029	TRUE
rs989350	rs2050158	5	2.16613e-09	0.0381855	TRUE	0.879647	FALSE
rs11044902	rs11663509	1	2.20803e-09	-	FALSE	0.0334726	TRUE
rs16867416	rs858035	7	2.25915e-09	0.00206232	TRUE	0.351245	FALSE
rs1159170	rs2050158	5	2.27979e-09	0.0333124	TRUE	0.870112	FALSE
rs1873571	rs6989402	4	2.37913e-09	0.525024	FALSE	0.00669452	TRUE
rs11044902	rs2185013	1	2.43124e-09	-	FALSE	0.0249322	TRUE
rs1426385	rs1107592	6	2.45198e-09	-	FALSE	0.0104978	TRUE
rs2638037	rs6989402	4	2.46113e-09	0.613324	FALSE	0.00521129	TRUE
rs2050158	rs263174	3	2.48849e-09	0.0108471	TRUE	0.637656	FALSE
rs1799491	rs10411815	4	2.49163e-09	0.936889	FALSE	0.000720796	TRUE
rs16867416	rs317398	7	2.49803e-09	0.026645	TRUE	0.459801	FALSE
rs11264980	rs17825532	5	2.50795e-09	-	FALSE	0.0377017	TRUE
rs12542806	rs2448759	4	2.51719e-09	0.389594	FALSE	0.038811	TRUE
rs1873571	rs10504859	4	2.53774e-09	-	FALSE	0.028269	TRUE
rs17127816	rs4822752	1	2.54533e-09	0.0349554	TRUE	0.580847	FALSE
rs1799491	rs11880706	4	2.56255e-09	0.667897	FALSE	0.000470185	TRUE
rs1426385	rs4721295	6	2.5756e-09	-	FALSE	0.0272505	TRUE
rs11242316	rs6990218	5	2.60041e-09	0.428124	FALSE	0.0486338	TRUE
rs10232468	rs7935834	5	2.60662e-09	-	FALSE	0.0279494	TRUE
rs2638037	rs10504859	4	2.61913e-09	-	FALSE	0.0223266	TRUE
rs1605834	rs11044902	1	2.65181e-09	-	FALSE	0.000490842	TRUE
rs11264980	rs495590	5	2.6758e-09	0.0208114	TRUE	0.571599	FALSE
rs4143273	rs960576	5	2.70835e-09	-	FALSE	0.00951436	TRUE
rs1913253	rs10411815	4	2.83544e-09	0.839912	FALSE	0.00107707	TRUE
rs1873571	rs35175011	4	2.93262e-09	0.209191	FALSE	0.00258092	TRUE
rs4750407	rs1453987	6	2.97283e-09	0.0304409	TRUE	0.351224	FALSE
rs2050158	rs274094	5	3.00437e-09	0.00324634	TRUE	0.543505	FALSE
rs174847	rs1759413	4	3.03265e-09	0.303854	FALSE	0.032629	TRUE
rs2638037	rs35175011	4	3.03402e-09	0.241935	FALSE	0.00197272	TRUE
rs2050158	rs196353	3	3.06269e-09	0.00756565	TRUE	0.688117	FALSE
rs2050158	rs263103	3	3.06458e-09	0.0146727	TRUE	0.649515	FALSE
rs2050158	rs263167	3	3.06458e-09	0.0214528	TRUE	0.629445	FALSE
rs321270	rs16867416	6	3.0817e-09	0.0299016	TRUE	0.969226	FALSE
rs2633578	rs4583734	4	3.08829e-09	0.207319	FALSE	0.0229934	TRUE
rs16867416	rs1062748	1	3.1231e-09	0.0140903	TRUE	0.627439	FALSE
rs2638022	rs1012116	4	3.1387e-09	0.698251	FALSE	0.00701675	TRUE
rs1873571	rs716881	4	3.18977e-09	0.162395	FALSE	0.018948	TRUE
rs2633578	rs6989402	4	3.23256e-09	0.955466	FALSE	0.00960939	TRUE
rs17021457	rs11640880	4	3.28796e-09	0.163171	FALSE	0.00394486	TRUE
rs2050158	rs839556	3	3.29656e-09	0.0228025	TRUE	0.607653	FALSE
rs2638037	rs716881	4	3.29732e-09	0.166908	FALSE	0.0149643	TRUE
rs174847	rs1759414	4	3.30739e-09	0.533626	FALSE	0.0288313	TRUE
rs6933789	rs3759254	6	3.41353e-09	0.0459978	TRUE	0.347863	FALSE
rs2638022	rs6990990	4	3.47615e-09	0.111879	FALSE	0.012009	TRUE
rs6739353	rs9980261	2	3.48281e-09	0.216215	FALSE	0.0170199	TRUE
rs10056474	rs6990218	5	3.52209e-09	0.461001	FALSE	0.0439763	TRUE
rs3760083	rs7250901	6	3.55352e-09	0.479608	FALSE	0.0202422	TRUE
rs2633578	rs7656149	4	3.58286e-09	0.579504	FALSE	0.0214867	TRUE
rs6596288	rs6990218	5	3.61632e-09	0.466621	FALSE	0.0329696	TRUE
rs4741833	rs9980261	4	3.63785e-09	-	FALSE	0.000113522	TRUE
rs444944	rs6452065	7	3.69938e-09	0.277665	FALSE	0.0467879	TRUE
rs268131	rs1658940	4	3.69997e-09	0.523725	FALSE	0.020954	TRUE
rs9492351	rs1486341	4	3.70171e-09	0.65696	FALSE	0.000202726	TRUE
rs9492351	rs7971075	4	3.70171e-09	0.871864	FALSE	0.000203278	TRUE
rs9492351	rs10875945	4	3.70171e-09	0.988355	FALSE	0.000278764	TRUE
rs2457826	rs9980261	2	3.72096e-09	0.534339	FALSE	0.0108418	TRUE
rs1453987	rs2588844	7	3.74358e-09	0.756553	FALSE	0.0074089	TRUE
rs9492351	rs10875944	4	3.79783e-09	0.997283	FALSE	0.000380662	TRUE
rs2050158	rs263104	3	3.79804e-09	0.0187153	TRUE	0.578504	FALSE
rs6440799	rs1107592	6	3.79837e-09	0.183449	FALSE	0.00744412	TRUE
rs2633578	rs35175011	4	3.86169e-09	0.625041	FALSE	0.00396985	TRUE
rs6440799	rs4721295	6	4.02631e-09	0.474717	FALSE	0.0199593	TRUE
rs10259926	rs10972063	4	4.02823e-09	-	FALSE	0.0180346	TRUE
rs268122	rs1658940	4	4.03974e-09	0.620055	FALSE	0.0156736	TRUE
rs10256772	rs10972063	4	4.14003e-09	0.874678	FALSE	0.0327316	TRUE
rs299315	rs17601017	5	4.22369e-09	0.329118	FALSE	0.00862153	TRUE
rs10259926	rs4878564	4	4.24209e-09	-	FALSE	0.020115	TRUE
rs10256772	rs4878564	4	4.36108e-09	0.61154	FALSE	0.0315033	TRUE
rs489257	rs6573842	5	4.49166e-09	0.0473557	TRUE	0.575672	FALSE
rs7732110	rs6990218	5	4.51963e-09	0.484328	FALSE	0.0398558	TRUE
rs10232468	rs7124872	5	4.53692e-09	-	FALSE	0.0213167	TRUE
rs10232468	rs11216245	5	4.53692e-09	-	FALSE	0.0213167	TRUE
rs16867416	rs7026201	7	4.57563e-09	0.0428988	TRUE	0.0458353	TRUE
rs9812119	rs2114252	5	4.63524e-09	0.208307	FALSE	0.0446377	TRUE
rs10862530	rs1871458	7	4.65104e-09	0.0386743	TRUE	0.1524	FALSE
rs9388858	rs4968367	4	4.67963e-09	0.431102	FALSE	0.0198366	TRUE
rs6908659	rs4968367	4	4.67963e-09	0.265672	FALSE	0.0145604	TRUE
rs1873571	rs1012116	4	4.70972e-09	0.883835	FALSE	0.00852151	TRUE
rs1453987	rs1513679	7	4.74275e-09	0.630502	FALSE	0.00524107	TRUE
rs173896	rs9561428	5	4.80449e-09	0.0303933	TRUE	0.714666	FALSE
rs2638037	rs1012116	4	4.86966e-09	0.987597	FALSE	0.00667305	TRUE
rs16867416	rs4934655	1	4.87395e-09	0.0217371	TRUE	0.613373	FALSE
rs6886699	rs6990218	5	4.87986e-09	0.0719596	FALSE	0.0307756	TRUE
rs444944	rs1044217	2	4.91042e-09	0.160211	FALSE	0.0187341	TRUE
rs7853944	rs12581084	4	5.01516e-09	0.031561	TRUE	0.42827	FALSE
rs2638022	rs4369037	4	5.03469e-09	0.589752	FALSE	0.00867137	TRUE
rs11135643	rs11145388	4	5.06689e-09	0.0197784	TRUE	0.224912	FALSE
rs1453987	rs1513681	7	5.08606e-09	0.637347	FALSE	0.00545442	TRUE
rs757647	rs6007872	5	5.10956e-09	0.67444	FALSE	0.0382344	TRUE
rs2278962	rs9898696	5	5.11784e-09	0.0343934	TRUE	0.427027	FALSE
rs4744040	rs435746	4	5.16621e-09	0.0116105	TRUE	0.784225	FALSE
rs9561428	rs1045681	4	5.1703e-09	0.220816	FALSE	0.00198562	TRUE
rs2711865	rs12334990	4	5.19411e-09	-	FALSE	0.0158897	TRUE
rs11264980	rs8046642	5	5.24174e-09	0.736682	FALSE	0.012659	TRUE
rs7321815	rs8142661	1	5.26861e-09	0.0058623	TRUE	0.93526	FALSE
rs802568	rs9561428	5	5.33302e-09	0.974227	FALSE	0.0314133	TRUE
rs1873571	rs6990990	4	5.38188e-09	0.064298	FALSE	0.0146225	TRUE
rs6454673	rs4073829	6	5.42893e-09	0.0282447	TRUE	0.529213	FALSE
rs1018342	rs2783786	5	5.46e-09	0.757188	FALSE	0.0275032	TRUE
rs1513420	rs299315	4	5.50108e-09	0.610565	FALSE	0.0243658	TRUE
rs268131	rs1759413	4	5.50712e-09	0.996586	FALSE	0.0393438	TRUE
rs2638037	rs6990990	4	5.54708e-09	0.0607198	FALSE	0.0114633	TRUE
rs17746902	rs1504617	4	5.55744e-09	-	FALSE	0.0295225	TRUE
rs16867416	rs10758347	1	5.64738e-09	0.0128182	TRUE	0.775882	FALSE
rs6908659	rs6503920	4	5.65333e-09	0.18768	FALSE	0.0443103	TRUE
rs444944	rs2433036	1	5.67445e-09	0.0933392	FALSE	0.0201375	TRUE
rs951135	rs3770874	6	5.7461e-09	-	FALSE	0.0442467	TRUE
rs4411130	rs3770874	6	5.7461e-09	-	FALSE	0.0442467	TRUE
rs590272	rs1037419	4	5.85263e-09	0.534866	FALSE	0.0411917	TRUE
rs2633578	rs10504859	4	5.86861e-09	-	FALSE	0.0195372	TRUE
rs263104	rs8142661	1	5.88704e-09	0.00645756	TRUE	0.503174	FALSE
rs6820060	rs2241621	5	5.92686e-09	0.0218757	TRUE	0.129768	FALSE
rs268131	rs1759414	4	5.95396e-09	0.440236	FALSE	0.039222	TRUE
rs268122	rs1759413	4	6.01704e-09	0.332786	FALSE	0.0339649	TRUE
rs565927	rs6573842	5	6.04519e-09	0.0376747	TRUE	0.622665	FALSE
rs10232468	rs7935913	5	6.08162e-09	-	FALSE	0.0236917	TRUE
rs2633578	rs1012116	4	6.08796e-09	0.629424	FALSE	0.00960939	TRUE
rs16867416	rs10521109	1	6.08797e-09	0.00133394	TRUE	0.388539	FALSE
rs2633578	rs7838490	4	6.1696e-09	0.758094	FALSE	0.0138112	TRUE
rs848556	rs11623386	5	6.22425e-09	0.0373839	TRUE	0.266786	FALSE
rs2638022	rs10504845	4	6.31211e-09	0.219985	FALSE	0.00257746	TRUE
rs1453987	rs8004421	2	6.34348e-09	0.0246381	TRUE	0.0520941	FALSE
rs2661798	rs1658940	4	6.47864e-09	0.765299	FALSE	0.0233482	TRUE
rs268122	rs1759414	4	6.50722e-09	0.580666	FALSE	0.0301222	TRUE
rs2633578	rs10504857	4	6.58614e-09	0.712317	FALSE	0.0149697	TRUE
rs11880706	rs11564538	5	6.59167e-09	0.887323	FALSE	0.0192921	TRUE
rs9561428	rs9549791	5	6.68891e-09	0.599909	FALSE	0.0100477	TRUE
rs1671317	rs1037419	4	6.7277e-09	0.472529	FALSE	0.0400668	TRUE
rs668805	rs435746	4	6.76572e-09	0.0100202	TRUE	0.360457	FALSE
rs13270004	rs4822752	6	6.82557e-09	0.0479706	TRUE	0.918516	FALSE
rs6953850	rs9561428	5	6.85935e-09	-	FALSE	0.00371927	TRUE
rs16867416	rs2160184	1	6.87812e-09	0.0119141	TRUE	0.254219	FALSE
rs2743189	rs905640	5	6.88307e-09	-	FALSE	0.029953	TRUE
rs7321815	rs8138167	1	6.89542e-09	0.0307352	TRUE	0.976501	FALSE
rs7735699	rs2755152	5	6.90932e-09	0.0412043	TRUE	0.00545106	TRUE
rs2633578	rs6990990	4	6.95602e-09	0.314555	FALSE	0.00295839	TRUE
rs2633578	rs716881	4	6.96341e-09	0.452827	FALSE	0.0208728	TRUE
rs9366778	rs4822752	6	6.97339e-09	0.00660892	TRUE	0.589261	FALSE
rs1453987	rs7239670	7	7.00507e-09	0.756553	FALSE	0.0062962	TRUE
rs585870	rs435746	4	7.15871e-09	0.046398	TRUE	0.590935	FALSE
rs1418843	rs3770874	6	7.25739e-09	-	FALSE	0.0383862	TRUE
rs495590	rs1364316	5	7.26239e-09	0.0422026	TRUE	0.220087	FALSE
rs1078598	rs4822752	6	7.27313e-09	0.0643901	FALSE	0.0461155	TRUE
rs13389388	rs10491090	4	7.31401e-09	0.00115802	TRUE	0.456661	FALSE
rs444944	rs2108411	2	7.31903e-09	0.11663	FALSE	0.0243393	TRUE
rs12111817	rs11145388	4	7.32981e-09	0.0433387	TRUE	0.49675	FALSE
rs263104	rs9613019	1	7.40495e-09	0.0458069	TRUE	0.608838	FALSE
rs2050158	rs500366	5	7.41166e-09	0.0342559	TRUE	0.356783	FALSE
rs2633578	rs10504845	4	7.42281e-09	0.491121	FALSE	0.00491465	TRUE
rs10513791	rs11044902	1	7.47391e-09	-	FALSE	0.0245671	TRUE
rs6686613	rs11044902	1	7.52418e-09	-	FALSE	0.0442175	TRUE
rs7854255	rs12581084	4	7.53908e-09	0.0473897	TRUE	0.462242	FALSE
rs1873571	rs4369037	4	7.54175e-09	0.935221	FALSE	0.0105154	TRUE
rs11135654	rs7404301	5	7.60381e-09	0.510559	FALSE	0.0458427	TRUE
rs1546319	rs1110352	5	7.65945e-09	0.476241	FALSE	0.0407154	TRUE
rs10802409	rs2783786	4	7.75525e-09	0.78016	FALSE	0.0116018	TRUE
rs12956631	rs9980261	5	7.77194e-09	0.960137	FALSE	0.00671659	TRUE
rs2319872	rs442307	2	7.78046e-09	0.0292374	TRUE	0.76445	FALSE
rs2638037	rs4369037	4	7.79326e-09	0.961412	FALSE	0.00826304	TRUE
rs10205271	rs7299943	4	7.818e-09	0.625835	FALSE	0.00252958	TRUE
rs779914	rs9561428	4	7.97295e-09	0.00335849	TRUE	0.50313	FALSE
rs7536632	rs3916904	6	8.00698e-09	-	FALSE	0.0344497	TRUE
rs17745550	rs11044902	1	8.02445e-09	-	FALSE	0.0121983	TRUE
rs9561428	rs8001629	5	8.07259e-09	0.0923983	FALSE	0.0239716	TRUE
rs4704591	rs2755145	5	8.09202e-09	0.040426	TRUE	0.00235727	TRUE
rs2633578	rs2068719	4	8.09771e-09	0.386977	FALSE	0.0413579	TRUE
rs3759254	rs10401494	1	8.14426e-09	0.0460595	TRUE	0.0582019	FALSE
rs7591606	rs6554487	4	8.20196e-09	-	FALSE	0.0318542	TRUE
rs173896	rs7359318	4	8.22433e-09	0.0347268	TRUE	0.228955	FALSE
rs17630699	rs3770874	6	8.24832e-09	-	FALSE	0.0388098	TRUE
rs4472028	rs1107592	6	8.26628e-09	0.18224	FALSE	0.0102699	TRUE
rs552006	rs4887335	4	8.32011e-09	0.0431055	TRUE	0.130153	FALSE
rs11135643	rs11145338	4	8.3228e-09	0.0379503	TRUE	0.565916	FALSE
rs263174	rs8142661	1	8.44839e-09	0.0102137	TRUE	0.576906	FALSE
rs12190776	rs3759254	1	8.45617e-09	0.0242202	TRUE	0.447754	FALSE
rs2367607	rs11880706	5	8.50631e-09	0.475668	FALSE	0.0039311	TRUE
rs38523	rs9980261	4	8.53403e-09	0.881584	FALSE	0.040019	TRUE
rs11126220	rs9613019	1	8.55632e-09	0.0120538	TRUE	0.960577	FALSE
rs16867416	rs10156256	7	8.56698e-09	0.0221091	TRUE	0.8473	FALSE
rs17048460	rs9980261	5	8.57588e-09	0.54315	FALSE	0.00445228	TRUE
rs11591783	rs10847770	4	8.58389e-09	0.608448	FALSE	0.00893701	TRUE
rs11730754	rs4704591	5	8.65545e-09	0.0315278	TRUE	0.38006	FALSE
rs10141869	rs4798572	5	8.66552e-09	0.0125879	TRUE	0.884406	FALSE
rs1474406	rs435746	4	8.68247e-09	0.0226845	TRUE	0.141314	FALSE
rs17746902	rs9635370	4	8.76879e-09	0.0315587	TRUE	0.034596	TRUE
rs2922875	rs13261245	5	8.80138e-09	0.0469373	TRUE	0.936303	FALSE
rs9561428	rs4907642	5	8.82531e-09	0.72142	FALSE	0.00946031	TRUE
rs4472028	rs4721295	6	8.8648e-09	0.475908	FALSE	0.0265612	TRUE
rs2607120	rs435746	5	8.8853e-09	0.228318	FALSE	0.0308454	TRUE
rs11044902	rs7299636	1	8.94975e-09	-	FALSE	0.0174589	TRUE
rs4954902	rs4822752	1	9.04855e-09	0.196444	FALSE	0.0176759	TRUE
rs16867416	rs12986060	7	9.12604e-09	0.0487875	TRUE	0.465853	FALSE
rs905640	rs10901077	5	9.16257e-09	-	FALSE	0.0222239	TRUE
rs12080815	rs3770874	6	9.19866e-09	-	FALSE	0.0222117	TRUE
rs4802260	rs9613019	1	9.22619e-09	0.0401126	TRUE	0.900394	FALSE
rs2633578	rs2130937	4	9.24459e-09	0.920845	FALSE	0.0214527	TRUE
rs10865036	rs5025110	6	9.27763e-09	0.930968	FALSE	0.0148892	TRUE
rs16867416	rs9860326	1	9.28486e-09	0.00886851	TRUE	0.703583	FALSE
rs11265030	rs3770874	6	9.28816e-09	-	FALSE	0.0224325	TRUE
rs2050158	rs263114	3	9.29713e-09	0.0383189	TRUE	0.839997	FALSE
rs7564279	rs13247616	4	9.30261e-09	0.0454984	TRUE	0.648342	FALSE
rs9463997	rs200763	6	9.30261e-09	0.99704	FALSE	0.038596	TRUE
rs1983085	rs4242932	4	9.36434e-09	0.38916	FALSE	0.00622303	TRUE
rs761147	rs8015095	1	9.36901e-09	0.77426	FALSE	0.0363658	TRUE
rs16867416	rs1553009	7	9.4006e-09	0.00972397	TRUE	0.389363	FALSE
rs1873571	rs10504845	4	9.41066e-09	0.198141	FALSE	0.00316733	TRUE
rs16867416	rs4934658	1	9.4336e-09	0.0106281	TRUE	0.631945	FALSE
rs1925154	rs16941261	2	9.44128e-09	0.813422	FALSE	0.0405127	TRUE
rs2963047	rs16941261	4	9.44827e-09	0.00831506	TRUE	0.866982	FALSE
rs16867416	rs17237367	1	9.49982e-09	0.0306617	TRUE	0.422052	FALSE
rs10874746	rs3759254	1	9.54076e-09	0.0026694	TRUE	0.398545	FALSE
rs11772349	rs1024696	1	9.55048e-09	-	FALSE	0.0403128	TRUE
rs2633578	rs4369037	4	9.56955e-09	0.61672	FALSE	0.0117646	TRUE
rs2633578	rs11723456	4	9.56955e-09	0.682094	FALSE	0.0256866	TRUE
rs16867416	rs16840382	7	9.5776e-09	0.0287597	TRUE	0.320261	FALSE
rs2661798	rs1759413	4	9.58507e-09	0.6765	FALSE	0.0485903	TRUE
rs10936969	rs3759254	1	9.6336e-09	0.0466603	TRUE	0.530639	FALSE
rs531122	rs472186	5	9.65457e-09	0.0469403	TRUE	0.253397	FALSE
rs9561428	rs9635370	5	9.66654e-09	0.0588112	FALSE	0.0320522	TRUE
rs3751403	rs9613019	1	9.72308e-09	0.0405634	TRUE	0.638199	FALSE
rs2638037	rs10504845	4	9.72519e-09	0.190486	FALSE	0.00242498	TRUE
rs7386474	rs7119046	4	9.78758e-09	0.930726	FALSE	0.0426184	TRUE
rs2633578	rs1994700	4	9.85137e-09	0.681371	FALSE	0.0256866	TRUE
rs10141869	rs1159861	3	9.85332e-09	0.307823	FALSE	0.0423181	TRUE
rs263104	rs8138167	1	9.88289e-09	0.0332923	TRUE	0.485009	FALSE
rs17012967	rs7248363	5	9.88842e-09	0.0422909	TRUE	0.919798	FALSE
rs7527364	rs1346897	8	9.9346e-09	0.0392225	TRUE	0.477577	FALSE
rs16867416	rs2794461	1	9.95608e-09	0.0487967	TRUE	0.929475	FALSE
rs12190776	rs1107592	1	9.98361e-09	0.044276	TRUE	0.13345	FALSE
rs12144716	rs802524	4	9.99739e-09	0.00237153	TRUE	0.0922727	FALSE
rs10879213	rs4822752	6	1.00284e-08	0.0250237	TRUE	0.932182	FALSE
rs3121514	rs1346897	8	1.00284e-08	0.0152977	TRUE	0.579778	FALSE
rs2309811	rs5025110	6	1.00365e-08	0.926774	FALSE	0.0148892	TRUE
rs9561428	rs11072089	5	1.00946e-08	0.102121	FALSE	0.0240951	TRUE
rs1440369	rs7844784	5	1.01828e-08	0.370489	FALSE	0.0429684	TRUE
rs6586829	rs994068	4	1.02143e-08	0.498557	FALSE	0.0425843	TRUE
rs10874746	rs1107592	1	1.02959e-08	0.0219915	TRUE	0.331182	FALSE
rs13403621	rs10421152	4	1.03143e-08	0.0468068	TRUE	0.817154	FALSE
rs1533308	rs6007872	4	1.03354e-08	0.0304481	TRUE	0.713948	FALSE
rs2661798	rs1759414	4	1.0337e-08	0.963554	FALSE	0.0433323	TRUE
rs11749974	rs4822752	6	1.03906e-08	0.0118282	TRUE	0.106151	FALSE
rs2922875	rs13257907	5	1.04491e-08	0.0351353	TRUE	0.90592	FALSE
rs268132	rs1658940	4	1.05213e-08	-	FALSE	0.0292184	TRUE
rs739936	rs8094527	4	1.05754e-08	0.0019568	TRUE	0.80378	FALSE
rs709783	rs299315	5	1.06349e-08	0.268748	FALSE	0.0125327	TRUE
rs10114649	rs9980261	4	1.07421e-08	0.639571	FALSE	0.00218993	TRUE
rs1509379	rs11044902	1	1.07655e-08	-	FALSE	0.00599925	TRUE
rs552501	rs7319641	4	1.07826e-08	0.908335	FALSE	0.0434915	TRUE
rs263103	rs8142661	1	1.08613e-08	0.0157569	TRUE	0.566737	FALSE
rs263167	rs8142661	1	1.08613e-08	0.00753551	TRUE	0.586289	FALSE
rs11691705	rs16867416	6	1.08633e-08	0.46089	FALSE	0.0230483	TRUE
rs10188306	rs16867416	6	1.08633e-08	0.46733	FALSE	0.0230483	TRUE
rs10211547	rs16867416	6	1.08633e-08	0.46733	FALSE	0.0230483	TRUE
rs4741833	rs2032154	4	1.09503e-08	-	FALSE	0.000335277	TRUE
rs7591606	rs511325	4	1.09537e-08	0.194957	FALSE	0.0198357	TRUE
rs10213765	rs12342760	4	1.10102e-08	0.0400161	TRUE	0.0748722	FALSE
rs7520773	rs1346897	8	1.10909e-08	0.0133482	TRUE	0.580217	FALSE
rs187810	rs8142661	1	1.11176e-08	0.0261283	TRUE	0.693708	FALSE
rs7129828	rs17770663	1	1.11837e-08	0.0298528	TRUE	0.296994	FALSE
rs11636403	rs435746	4	1.12091e-08	0.000303647	TRUE	0.373779	FALSE
rs515754	rs312058	8	1.12745e-08	-	FALSE	0.00970442	TRUE
rs6482764	rs9903251	5	1.13233e-08	0.729536	FALSE	0.0496832	TRUE
rs2716544	rs10792477	4	1.14013e-08	0.312107	FALSE	0.0133621	TRUE
rs17039828	rs994068	5	1.14073e-08	0.424733	FALSE	0.0459556	TRUE
rs2182855	rs4751339	5	1.14235e-08	-	FALSE	0.0465858	TRUE
rs2486005	rs2834821	4	1.14249e-08	0.358167	FALSE	0.00794214	TRUE
rs1869431	rs2044117	4	1.14433e-08	0.0163473	TRUE	0.140991	FALSE
rs11135643	rs1934728	4	1.1495e-08	0.0475215	TRUE	0.563349	FALSE
rs11023059	rs4787415	5	1.14964e-08	0.0453821	TRUE	0.195781	FALSE
rs16867416	rs2282950	7	1.16175e-08	0.0184618	TRUE	0.60559	FALSE
rs1371805	rs16867416	1	1.16189e-08	0.0148495	TRUE	0.177606	FALSE
rs1107592	rs831608	7	1.16627e-08	0.0389591	TRUE	0.424913	FALSE
rs2387178	rs10065863	6	1.17315e-08	0.934166	FALSE	0.0379923	TRUE
rs6735981	rs11044902	1	1.17551e-08	-	FALSE	0.00584789	TRUE
rs13403621	rs1015304	4	1.17627e-08	0.0209345	TRUE	0.879924	FALSE
rs11265023	rs3770874	6	1.17643e-08	-	FALSE	0.0362564	TRUE
rs6739353	rs8142661	1	1.18528e-08	0.0234832	TRUE	0.708768	FALSE
rs444944	rs754178	7	1.18978e-08	0.0213228	TRUE	0.166799	FALSE
rs16867416	rs1048788	7	1.19651e-08	0.0318739	TRUE	0.290077	FALSE
rs6442522	rs9849265	3	1.2036e-08	0.484644	FALSE	0.0414838	TRUE
rs10491239	rs929820	4	1.20624e-08	0.642523	FALSE	0.0387436	TRUE
rs2962394	rs2050158	5	1.20933e-08	0.046823	TRUE	0.336954	FALSE
rs2011087	rs3759254	1	1.21041e-08	0.0357466	TRUE	0.689152	FALSE
rs7637369	rs9561428	4	1.21146e-08	0.213308	FALSE	0.0270769	TRUE
rs7119046	rs10898263	5	1.21276e-08	-	FALSE	0.0219634	TRUE
rs16867416	rs2460164	1	1.21512e-08	0.0208419	TRUE	0.868475	FALSE
rs6667709	rs3759254	1	1.21573e-08	0.0471559	TRUE	0.350369	FALSE
rs9691816	rs700782	7	1.22081e-08	0.0211016	TRUE	0.984024	FALSE
rs9691816	rs2453552	7	1.22081e-08	0.00833531	TRUE	0.936863	FALSE
rs16867416	rs3785898	7	1.22552e-08	0.0199845	TRUE	0.471329	FALSE
rs10411815	rs11564538	5	1.22961e-08	0.258139	FALSE	0.016134	TRUE
rs13225058	rs16941261	4	1.23515e-08	0.741334	FALSE	0.000466097	TRUE
rs4978875	rs9980261	4	1.23694e-08	0.606062	FALSE	0.00202582	TRUE
rs10213765	rs7033826	4	1.24006e-08	0.126017	FALSE	0.0373004	TRUE
rs4678144	rs10141869	5	1.24007e-08	0.398254	FALSE	0.0323896	TRUE
rs4769421	rs285719	4	1.24155e-08	0.684464	FALSE	0.0242156	TRUE
rs16867416	rs7920477	1	1.24199e-08	0.034783	TRUE	0.962694	FALSE
rs16867416	rs9465984	1	1.25073e-08	0.0208417	TRUE	0.651127	FALSE
rs27198	rs1359731	7	1.25458e-08	0.0287361	TRUE	0.233162	FALSE
rs1543830	rs10893379	7	1.26119e-08	0.672304	FALSE	0.00555218	TRUE
rs7727102	rs29751	4	1.26213e-08	0.00372842	TRUE	0.311006	FALSE
rs3773447	rs4242932	4	1.26765e-08	0.415742	FALSE	0.0073456	TRUE
rs13095087	rs4242932	4	1.26765e-08	0.812985	FALSE	0.0070941	TRUE
rs11734682	rs2667627	4	1.27891e-08	-	FALSE	0.0193873	TRUE
rs637039	rs17770663	1	1.28245e-08	0.844461	FALSE	0.016031	TRUE
rs932233	rs4822752	1	1.28354e-08	0.0458548	TRUE	0.232635	FALSE
rs10832170	rs4787415	5	1.28717e-08	0.0473693	TRUE	0.22217	FALSE
rs7386474	rs472186	4	1.29403e-08	0.409291	FALSE	0.0452293	TRUE
rs3759254	rs2113126	1	1.29614e-08	0.0451037	TRUE	0.0984301	FALSE
rs4678144	rs1380127	5	1.29806e-08	0.394456	FALSE	0.0301074	TRUE
rs668805	rs11591783	4	1.30374e-08	0.00399839	TRUE	0.0228677	TRUE
rs1931666	rs10774158	5	1.30498e-08	0.136678	FALSE	0.029592	TRUE
rs7048870	rs10141869	5	1.30688e-08	0.0169034	TRUE	0.985378	FALSE
rs9812119	rs994068	5	1.30717e-08	0.448566	FALSE	0.0327271	TRUE
rs16840314	rs495590	5	1.30806e-08	0.0208897	TRUE	0.579176	FALSE
rs16840314	rs10464507	3	1.30869e-08	0.281336	FALSE	0.0296282	TRUE
rs6578164	rs7119046	4	1.30938e-08	0.955868	FALSE	0.0463936	TRUE
rs16867416	rs3891709	1	1.30949e-08	0.0306918	TRUE	0.327208	FALSE
rs3751403	rs8142661	1	1.31124e-08	0.00464633	TRUE	0.535355	FALSE
rs3759254	rs1155005	1	1.31452e-08	0.0487144	TRUE	0.320203	FALSE
rs3916904	rs8142661	1	1.32431e-08	0.00709863	TRUE	0.986233	FALSE
rs6967406	rs16941261	2	1.33016e-08	0.981039	FALSE	0.0348517	TRUE
rs17770663	rs1024696	1	1.33391e-08	0.0764827	FALSE	0.00315576	TRUE
rs9789517	rs7735699	2	1.33397e-08	0.00494879	TRUE	0.19441	FALSE
rs1453987	rs4980950	8	1.33578e-08	0.0142933	TRUE	0.783879	FALSE
rs8022139	rs9980261	5	1.33582e-08	-	FALSE	0.0383217	TRUE
rs13152466	rs6142819	7	1.33661e-08	0.177678	FALSE	0.0460466	TRUE
rs7927126	rs11044902	1	1.34098e-08	-	FALSE	0.013118	TRUE
rs766968	rs11263766	4	1.34478e-08	0.421123	FALSE	0.0177097	TRUE
rs9685229	rs1037419	4	1.34606e-08	-	FALSE	0.0144627	TRUE
rs13016869	rs16867416	6	1.34776e-08	-	FALSE	0.0187916	TRUE
rs4867313	rs4822752	6	1.35235e-08	0.00537782	TRUE	0.10681	FALSE
rs17021457	rs7203260	4	1.35448e-08	-	FALSE	0.00393205	TRUE
rs9561428	rs11703445	4	1.35746e-08	0.152709	FALSE	0.00333098	TRUE
rs739936	rs12969847	4	1.35788e-08	0.0233236	TRUE	0.886027	FALSE
rs263167	rs9613019	1	1.35811e-08	0.0447852	TRUE	0.633816	FALSE
rs1107592	rs11147095	7	1.35812e-08	0.11331	FALSE	0.0421424	TRUE
rs2874021	rs10879545	4	1.3595e-08	0.466168	FALSE	0.0443478	TRUE
rs2166422	rs5025110	3	1.3596e-08	0.863074	FALSE	0.0349976	TRUE
rs6589360	rs11044902	1	1.36133e-08	-	FALSE	0.00633693	TRUE
rs999745	rs13152466	6	1.3616e-08	0.0495649	TRUE	0.153437	FALSE
rs802524	rs9561428	5	1.36292e-08	0.28976	FALSE	0.02903	TRUE
rs16867416	rs11773094	1	1.36597e-08	0.113613	FALSE	0.0407382	TRUE
rs10262559	rs12334990	4	1.36769e-08	0.702128	FALSE	0.0233542	TRUE
rs863344	rs495590	5	1.37738e-08	0.0253239	TRUE	0.65415	FALSE
rs3856662	rs2550266	4	1.37911e-08	0.0455924	TRUE	0.0141276	TRUE
rs9561428	rs915808	4	1.38219e-08	0.00790683	TRUE	0.382521	FALSE
rs585870	rs11591783	4	1.38465e-08	0.00301417	TRUE	0.0402897	TRUE
rs9556688	rs4822752	1	1.38893e-08	0.0396559	TRUE	0.0267961	TRUE
rs870738	rs3851114	8	1.39566e-08	0.510925	FALSE	0.0401168	TRUE
rs38523	rs1453987	3	1.39705e-08	0.211805	FALSE	0.0496969	TRUE
rs7602714	rs7735699	2	1.40238e-08	0.00521985	TRUE	0.237919	FALSE
rs10167883	rs16867416	6	1.41063e-08	0.11587	FALSE	0.0200769	TRUE
rs1555849	rs444944	1	1.42728e-08	0.0297488	TRUE	0.268075	FALSE
rs1044825	rs3760487	6	1.4405e-08	0.697756	FALSE	0.033433	TRUE
rs10128890	rs3760487	6	1.4405e-08	0.697756	FALSE	0.033433	TRUE
rs16867416	rs6735981	7	1.44448e-08	0.0463157	TRUE	0.152004	FALSE
rs6674271	rs7803397	4	1.44584e-08	0.757235	FALSE	0.0204798	TRUE
rs9561428	rs1504617	5	1.44943e-08	-	FALSE	0.0338332	TRUE
rs6586829	rs2114252	4	1.4705e-08	0.453803	FALSE	0.0395717	TRUE
rs6558172	rs1504617	4	1.47881e-08	-	FALSE	0.014325	TRUE
rs16867416	rs12481388	1	1.48001e-08	0.0431043	TRUE	0.224398	FALSE
rs839556	rs8142661	1	1.48171e-08	0.00399516	TRUE	0.643299	FALSE
rs16941261	rs7184692	5	1.48506e-08	0.708665	FALSE	0.00795191	TRUE
rs10862194	rs11880706	4	1.49131e-08	0.86246	FALSE	0.00204956	TRUE
rs16867416	rs17680408	1	1.49941e-08	0.0342741	TRUE	0.0399978	TRUE
rs1924311	rs16941261	5	1.50981e-08	0.95998	FALSE	0.0119628	TRUE
rs1474298	rs2783786	5	1.51076e-08	0.860976	FALSE	0.0314681	TRUE
rs16867416	rs9816781	7	1.5121e-08	0.0160268	TRUE	0.163628	FALSE
rs940818	rs12598194	4	1.51228e-08	0.0197228	TRUE	0.115234	FALSE
rs11126220	rs8142661	1	1.51548e-08	0.001865	TRUE	0.846959	FALSE
rs6534428	rs9561428	4	1.51813e-08	0.230016	FALSE	0.0296629	TRUE
rs6741194	rs7836752	4	1.52328e-08	-	FALSE	0.00839388	TRUE
rs1043845	rs11570840	5	1.52686e-08	0.658367	FALSE	0.0261102	TRUE
rs2050158	rs9456181	5	1.52962e-08	0.0423214	TRUE	0.143919	FALSE
rs7644552	rs10411815	5	1.53248e-08	0.570815	FALSE	0.00474311	TRUE
rs12424547	rs1548325	5	1.53585e-08	0.420202	FALSE	0.0137629	TRUE
rs16873068	rs9980261	4	1.53654e-08	0.159003	FALSE	0.0476345	TRUE
rs2014512	rs9980261	4	1.53654e-08	0.535076	FALSE	0.0419109	TRUE
rs11264980	rs8055168	5	1.53688e-08	0.892293	FALSE	0.0143867	TRUE
rs10155669	rs11044902	1	1.53813e-08	-	FALSE	0.00620023	TRUE
rs6671468	rs10232468	5	1.54417e-08	-	FALSE	0.0358977	TRUE
rs7900239	rs1583001	5	1.54433e-08	0.933866	FALSE	0.0404328	TRUE
rs32269	rs442307	4	1.5451e-08	0.0254799	TRUE	0.159691	FALSE
rs757647	rs10142528	5	1.54618e-08	0.484367	FALSE	0.0360701	TRUE
rs7248363	rs4822752	3	1.54775e-08	0.0163812	TRUE	0.413947	FALSE
rs4668278	rs4238381	4	1.54868e-08	0.463198	FALSE	0.0357372	TRUE
rs1067348	rs9549791	4	1.549e-08	0.68125	FALSE	0.0461929	TRUE
rs7021437	rs435746	4	1.55037e-08	0.0293768	TRUE	0.99266	FALSE
rs16867416	rs4238521	1	1.55149e-08	0.0214368	TRUE	0.777991	FALSE
rs2922875	rs734666	5	1.56413e-08	0.00786049	TRUE	0.771395	FALSE
rs17012981	rs9980261	5	1.5648e-08	0.844679	FALSE	0.0201727	TRUE
rs4704857	rs9561428	5	1.56736e-08	-	FALSE	0.0461912	TRUE
rs16867416	rs9884866	1	1.57146e-08	0.0163136	TRUE	0.93894	FALSE
rs272872	rs8142661	1	1.58495e-08	0.0104939	TRUE	0.171962	FALSE
rs10782945	rs7735699	4	1.59592e-08	0.0388076	TRUE	0.15687	FALSE
